# Supplementary material for: Modulation of Heme-Induced Inflammation Using MicroRNA-Loaded Liposomes: Implications for Hemolytic Disorders Such as Malaria and Sickle Cell Disease
Source: Int J Mol Sci. 2023 Nov 29;24(23):16934. doi: 10.3390/ijms242316934 (PMC10707194; doi:10.3390/ijms242316934)
Supplement: Supplementary file 1 [file ijms-24-16934-s001.zip]

Archive with 1 entries (1 files):
- ijms-2717144-supplementary.pdf
